# Supplementary material for: Inhibition of lung tumorigenesis by transient reprogramming in cancer cells
Source: Cell Death Dis. 2024 Nov 25;15(11):857. doi: 10.1038/s41419-024-07207-2 (PMC11589828; doi:10.1038/s41419-024-07207-2)
Supplement: Supplementary file 2 — Supplemental Material [file 41419_2024_7207_MOESM2_ESM.xlsx]

## Sheet: Human_KEGG
ID	Description	GeneRatio	BgRatio	pvalue	p.adjust	qvalue	geneID	Count
hsa04010	MAPK signaling pathway	181/3771	294/8086	1.16611e-07	3.85984e-05	2.84777e-05	1969/6195/9064/8569/3725/55970/5567/1435/5906/4893/1944/1942/3310/777/5321/9261/7042/10000/25780/5495/7039/1844/3554/3552/3553/51776/1386/5894/7048/4615/9254/1849/776/55799/2317/22808/5922/2261/3815/2069/374/5602/4790/2247/9693/7424/836/4214/5924/5921/1946/929/1436/2264/5601/2324/7422/4217/4216/6196/5154/2768/1956/3315/3082/781/4233/673/6197/369/2002/1852/3654/2316/8517/285/8822/1846/2260/6788/28…	181
hsa05171	Coronavirus disease - COVID-19	146/3771	232/8086	3.04618e-07	5.04143e-05	3.71954e-05	9636/6146/6135/6202/8503/3725/3716/6125/6232/103/2212/2165/6868/5610/6233/6160/3553/64135/6772/6168/6161/6138/4615/3921/9045/6159/6152/185/3592/200916/6165/6133/3576/3627/5602/4790/6164/6189/2244/2243/2266/6167/3572/6228/340061/1839/6208/5601/720/6222/4736/115004/6206/3569/1956/6191/6173/6170/3654/6134/8517/6224/6129/6156/6132/6194/23586/6850/7099/727/11224/6136/6130/733/6181/6157/6207/7189/2147/…	146
hsa05205	Proteoglycans in cancer	126/3771	205/8086	1.10814e-05	0.00122264	0.000902063	2475/3339/54361/6548/8503/5567/10451/4893/7042/7483/89780/10000/9475/6382/3685/2335/7475/80326/2817/3708/5894/7476/7474/2317/3693/22808/10855/287/817/2247/836/3673/1839/3710/1026/7422/7430/60/816/1956/8326/3082/8321/858/4233/6608/673/6469/369/2002/4478/2719/2316/7976/2260/286/6383/8323/4609/5747/6194/1514/7099/7410/3481/22800/6199/595/2017/7481/5058/8322/5962/23365/3688/8325/288/5328/355/51196/74…	126
hsa00900	Terpenoid backbone biosynthesis	20/3771	22/8086	1.65509e-05	0.00130438	0.000962365	23463/79947/10269/3158/10654/2224/9453/51449/3157/3156/116150/39/2339/9986/38/3422/23590/4598/2342/4597	20
hsa04910	Insulin signaling pathway	88/3771	137/8086	2.19013e-05	0.00130438	0.000962365	2475/5792/8503/8569/5563/5567/4893/5565/6464/10000/23433/3099/3667/9470/5894/5576/868/2932/5584/10891/5602/1977/5562/253314/5601/10211/5575/2645/10603/5577/673/6009/51422/5256/369/2002/89801/5255/1978/6194/2203/2889/572/6199/3636/51806/5599/80201/3098/5507/10580/3632/3845/8835/32/5501/5564/2308/8660/90673/5106/6655/5836/122809/801/5604/7249/8651/5261/6720/2319/31/92579/6198/5573/23265/9021/5834/5…	88
hsa04015	Rap1 signaling pathway	127/3771	210/8086	3.11618e-05	0.00130438	0.000962365	1969/5909/8503/10451/1435/5906/260425/4893/1944/1942/83593/55740/10000/109/25780/9855/5894/2771/111/22808/5028/5584/2261/3815/2247/9693/7424/2149/1946/64411/1436/3937/2264/10636/2324/7422/1268/4301/5154/60/5898/1956/9863/2770/3082/9732/4233/673/285/8822/2260/284/7010/7094/2776/1902/2889/5900/7410/2902/1500/7423/5331/10235/6494/9965/2249/2248/80310/51806/54518/3688/56288/51196/2253/2263/3845/10411…	127
hsa04360	Axon guidance	112/3771	182/8086	3.12423e-05	0.00130438	0.000962365	1969/54361/2046/2048/8503/9860/4893/10500/1944/1942/64218/23380/5362/55740/9475/10505/8440/7852/2043/25791/9901/5894/5364/6405/2771/7869/56920/7474/6091/285220/2932/6259/4690/7220/4636/2044/658/8633/817/9037/5921/1946/57556/2534/816/2770/10512/9723/10371/2050/4233/6608/91584/2041/1020/6469/1947/5063/5365/3897/55558/1808/7976/137970/5747/10507/5998/84628/29984/54961/5058/23365/64221/3688/8829/5628…	112
hsa03010	Ribosome	99/3771	158/8086	3.15258e-05	0.00130438	0.000962365	6146/6135/64960/6202/6125/65005/6232/79590/6233/9801/51318/64969/51263/6160/6168/6161/6138/3921/9045/6159/6152/11222/200916/6165/6133/6164/6189/64979/6167/6228/6208/6222/4736/55168/64928/6206/29074/64983/6191/6173/6170/6134/6224/6129/6156/6132/6194/11224/6136/6130/51116/6181/6150/6157/6207/54948/2197/6188/6230/51021/6229/6128/6175/6144/6235/6166/51187/6124/6176/6218/64963/6187/6210/6137/6154/6147…	99
hsa04142	Lysosome	82/3771	128/8086	4.76851e-05	0.00175375	0.00129391	7805/5538/533/6272/1520/1513/2629/1510/130340/2720/8372/3373/3425/768239/950/4126/1519/175/8546/411/1176/2760/1212/4758/9374/26503/3482/1174/8905/2717/3920/3423/537/1508/427/9583/10947/51606/55353/1211/1514/1515/1509/6609/1200/53/8722/10312/5660/26985/3988/967/2799/79158/23457/10577/2581/1512/8120/10239/84572/9516/23062/1201/164/2588/535/4669/1213/22901/2548/4864/1522/57192/10053/4125/1777/8907/8…	82
hsa04810	Regulation of actin cytoskeleton	130/3771	218/8086	6.41243e-05	0.00212251	0.00156598	6548/10163/8503/55970/10451/4893/128239/10092/55740/1131/9475/50649/7852/3655/10787/3685/10152/200576/2335/10109/5894/4638/3693/22808/3827/4636/2261/2247/3673/10788/2149/324/1729/26999/2264/340156/8936/7430/5154/2768/60/1956/10552/10095/8976/673/7114/369/2245/4478/1730/5063/8822/2260/5747/8395/89846/1902/2934/7410/22800/2147/1128/54961/9965/2249/2248/5058/80310/5962/23365/5305/3688/6387/2253/2263…	130
hsa05418	Fluid shear stress and atherosclerosis	87/3771	139/8086	9.90501e-05	0.00298051	0.00219901	8503/5563/3725/2948/2946/2947/9181/6401/4688/10000/6382/7850/3554/3552/3553/90/4780/3685/4880/2817/93/5602/658/4790/4258/5562/8878/5601/1906/7422/3326/2939/2938/2941/4217/5154/60/653361/858/4846/8517/5327/6383/5747/1514/7295/445/2950/51806/5599/657/1147/9446/119391/7132/4257/7184/652/2353/801/5607/4205/1728/1535/7157/6347/5175/5608/6613/71/5881/596/7056/6714/6385/4318/51588/5609/3383/9817/10365/8…	87
hsa04520	Adherens junction	49/3771	71/8086	0.000108513	0.00299314	0.00220833	10163/5792/117178/81607/9855/7048/25945/2241/6932/8936/2534/4301/60/1956/4233/8976/7454/2260/5795/1500/5818/56288/10580/6934/5787/4008/87/7082/8826/3480/1459/999/51701/2064/10458/71/5881/7525/5797/4089/1457/6714/6615/5770/3643/81/5819/5880/2033	49
hsa05225	Hepatocellular carcinoma	102/3771	168/8086	0.000147994	0.00376816	0.00278013	1855/2475/54361/1870/8289/8503/2948/2946/2947/4893/6464/7042/7483/89780/10000/7039/4780/7475/80326/5894/7476/7048/6599/7474/2932/1857/4258/324/6932/578/1026/2939/2938/2941/57492/55274/60/1956/8326/3082/8321/4233/673/6604/369/2002/7976/8323/4609/6595/3481/1643/572/6199/2950/4041/595/7481/8322/8325/23401/7479/9446/119391/6934/4040/4257/3845/7480/6602/6601/7296/6655/8110/5604/3480/8312/29117/1728/53…	102
hsa00280	Valine, leucine and isoleucine degradation	35/3771	48/8086	0.000192465	0.00444908	0.00328251	3155/64064/3158/223/3030/3032/26275/316/56922/1962/5019/3157/64087/501/4594/54511/594/39/11112/3028/38/36/1892/586/217/35/65985/5095/4329/3712/18/197322/593/587/259307	35
hsa00062	Fatty acid elongation	22/3771	27/8086	0.000215061	0.00444908	0.00328251	11332/5538/64834/284486/117145/3030/3032/201562/79071/54898/9374/60481/6785/401494/9200/83401/1892/641371/10965/122970/51495/9524	22
hsa01040	Biosynthesis of unsaturated fatty acids	22/3771	27/8086	0.000215061	0.00444908	0.00328251	11332/64834/6342/201562/79071/3295/54898/60481/6785/401494/570/9415/3992/9200/6319/83401/641371/10965/122970/51495/51/9524	22
hsa01212	Fatty acid metabolism	40/3771	57/8086	0.000265024	0.00516018	0.00380716	5538/64834/6342/1376/3030/3032/33/2181/201562/1962/79071/84869/2180/3295/54898/9374/7923/60481/6785/39/2182/401494/9415/3992/1374/38/9200/6319/83401/36/1892/35/51495/197322/37/31/51/9524/126129/27349	40
hsa04330	Notch signaling pathway	41/3771	59/8086	0.000311223	0.00572304	0.00422244	1855/26508/4853/51107/23385/5664/6868/8850/151636/1857/3280/1487/3516/55534/9794/6310/3066/23493/28514/3955/7091/7088/4851/23220/84441/196403/1840/9612/5663/22938/3714/54567/83464/7090/5986/182/7089/55851/10683/9253/2033	41
hsa04012	ErbB signaling pathway	55/3771	85/8086	0.000566962	0.00987707	0.00728727	2475/8503/3725/4893/6464/27/10000/7039/8440/5894/868/2932/4690/2069/374/685/5602/817/9542/1839/5601/1026/816/1956/673/369/2002/5063/3084/1978/4609/5747/572/6199/5058/5599/1027/3845/6655/56924/106821730/5604/145957/5336/2064/6777/6776/6198/5578/6714/5335/5605/5609/10298/1399	55
hsa04066	HIF-1 signaling pathway	68/3771	109/8086	0.000630752	0.0103028	0.00760137	2023/2475/6513/8503/8569/54583/10000/3099/5163/9470/7428/5162/7018/7037/1977/4790/817/253314/1906/1026/7422/3459/3569/816/1956/5054/4846/5160/7076/285/1978/6921/284/6194/7010/7099/3939/6199/5214/5209/80201/3098/2597/2026/1027/5213/2321/112399/3091/5604/3480/226/5336/2027/230/2064/6774/6198/5578/596/5335/2872/5605/3643/3162/2033/3460/5211	68
hsa04933	AGE-RAGE signaling pathway in diabetic complications	63/3771	100/8086	0.000678561	0.0103028	0.00760137	8503/3725/2152/4893/6401/7042/183/10000/3552/3553/6772/2335/1285/7048/5333/5580/185/3576/5602/4790/7424/836/1958/1729/5601/1906/5292/7422/3569/5054/4846/1288/1287/7423/5331/595/5599/51196/1027/3845/2308/1282/1284/5330/5336/6347/6777/6776/6774/113026/1277/5578/4087/4089/596/4772/23236/7056/5335/3383/7040/581/5600	63
hsa04144	Endocytosis	143/3771	252/8086	0.000684778	0.0103028	0.00760137	116983/832/55616/64744/2060/9372/51100/11311/3310/10092/8853/10890/30845/26056/51652/23550/274/7852/3800/3579/3577/10109/9922/7048/10015/25978/868/7879/5584/5337/1173/7037/2261/116984/1601/9765/6643/64411/1212/2264/3105/8724/3482/644150/1956/155382/10552/10095/858/8976/381/116988/30011/23096/3561/137492/23362/80223/10565/92421/50807/51160/100287171/1211/8395/89853/1759/56904/161/7251/7189/10938/2…	143
hsa05210	Colorectal cancer	55/3771	86/8086	0.000864892	0.0124469	0.0091833	2475/842/8503/3725/4893/7042/10000/2956/7039/5894/7048/4292/26060/2932/2069/374/5602/836/324/6932/5601/578/1026/5898/1956/673/369/4609/5900/1643/572/6199/595/5599/6934/3845/6655/2353/5604/8312/7157/6198/8313/332/5881/4087/4089/596/10297/4616/5605/7040/27113/581/5880	55
hsa04530	Tight junction	99/3771	169/8086	0.00108588	0.0147301	0.0108678	5563/3725/10207/5567/5906/5565/57530/5872/9181/50848/10092/9475/10109/7277/776/51421/5584/9076/5522/5602/9693/5562/4214/153562/100506658/11346/5601/11149/4217/7430/4301/60/1365/1364/10552/10095/51422/7454/4478/1741/9075/154796/57826/137075/2626/5520/5516/23513/8777/9414/54566/595/2017/154810/5962/83700/79861/3688/56288/5599/8531/10376/7846/84790/140465/4637/5564/64398/87/7082/4734/84952/51762/551…	99
hsa04141	Protein processing in endoplasmic reticulum	100/3771	171/8086	0.00111255	0.0147301	0.0108678	26232/26270/57134/10905/6746/56893/3310/22926/55432/824/56605/10113/5610/27248/9451/56886/23190/4780/54431/3300/9695/6396/29927/51726/7466/5602/7323/10427/133022/9871/22824/10299/10960/821/5601/1388/6048/578/3326/4217/27102/51619/9601/51360/29978/10134/7991/23471/79139/573/7415/29979/5887/3309/11253/23193/51035/84447/1410/10525/3703/55176/64215/5599/56681/54788/9632/25956/1649/10956/7184/10970/10…	100
hsa04390	Hippo signaling pathway	92/3771	157/8086	0.0015804	0.0200512	0.0147937	1855/7161/54361/656/10207/23418/7042/7483/89780/3398/10971/7475/80326/7476/7048/8994/7474/2932/25937/5584/6657/1857/5522/92597/166824/374/658/85409/324/6932/23286/896/653/1490/79981/60/8326/8321/5054/1741/154796/5520/7976/5516/392255/6788/8323/4609/23513/595/7481/8322/330/56288/8325/657/7479/8945/6934/7004/894/7480/5501/84962/60485/652/64398/8312/85407/50855/999/1742/2535/8313/3993/332/71/4087/40…	92
hsa04115	p53 signaling pathway	47/3771	73/8086	0.0016356	0.0200512	0.0147937	7161/842/2810/83667/4194/9540/56475/841/51246/64393/25898/836/891/900/1026/896/27244/64065/3486/5054/8795/8797/9134/575/1643/595/472/9538/84883/355/894/4193/317/10572/7057/9133/7249/7157/8493/596/5268/598/4616/898/27113/581/51512	47
hsa04921	Oxytocin signaling pathway	90/3771	154/8086	0.00197811	0.02234	0.0164824	5563/3725/5567/4893/5565/4881/3765/5743/5321/5997/6262/9475/109/3708/8536/5894/2771/9254/776/55799/111/4638/817/2982/5562/340156/3710/1026/60/816/1956/2770/781/5294/4846/51422/2002/2776/5331/595/3762/51806/783/5532/775/3845/3709/112/784/140465/4637/5501/5564/10645/2353/801/5330/283748/255189/5604/5607/115/29904/113/2775/146850/23533/3768/100134444/782/5578/27092/3759/71/4772/23236/6714/4773/1938/…	90
hsa05410	Hypertrophic cardiomyopathy	56/3771	90/8086	0.00201109	0.02234	0.0164824	5563/5565/7170/4000/7042/183/6262/6546/3655/7273/3685/1674/1605/9254/7134/776/55799/3693/6443/5562/3673/6444/1906/60/3569/781/51422/1756/2010/7169/783/3688/775/784/3695/3679/488/5564/4624/22801/489/782/3675/6442/1636/27092/3691/71/284217/7171/7040/6543/59284/59283/59285/7137	56
hsa01240	Biosynthesis of cofactors	91/3771	156/8086	0.00202477	0.02234	0.0164824	65220/64802/9249/249/1503/79717/7389/10327/205/26289/2730/5498/29922/23057/2058/8564/159/10797/4144/2677/8942/250/251/54600/54577/54578/54658/29925/200895/7372/7358/79799/10720/10941/441024/6999/4338/1719/27430/79646/4337/2729/25902/27010/56474/195814/50808/29968/203/158067/55191/387787/4143/53354/1355/7390/586/8630/6472/326625/217/84274/3242/2643/10243/51109/145226/51004/122481/122622/5315/4351/…	91
hsa01200	Carbon metabolism	69/3771	115/8086	0.00256523	0.0267201	0.019714	2023/5226/6390/26227/2271/3099/22934/26275/3417/1373/132158/7086/5162/8801/6389/4594/39/2645/4967/5723/5634/5160/441531/5631/2539/2875/2731/48/29968/414328/2203/6888/847/26007/10873/38/5214/55753/80201/3098/2746/5223/2805/1892/2597/2026/5213/1431/6472/113675/35/5095/4329/5315/83440/3418/226/2806/2027/6470/230/51/54363/84532/55902/25796/2821/50/5211	69
hsa04150	mTOR signaling pathway	90/3771	155/8086	0.00258321	0.0267201	0.019714	1855/2475/54361/6195/83667/8503/5563/4893/7483/89780/10000/245973/23175/90423/525/55437/7475/80326/3667/51719/9470/6396/5894/7476/10641/7474/523/2932/1857/1977/57600/6502/253260/5562/253314/58528/6196/2887/8326/729438/8321/389541/673/6009/6197/10325/7976/1978/51606/528/8323/64798/6194/6520/6199/4041/55004/7481/8322/8325/54541/1147/7479/7132/4040/3845/7480/1975/6249/81617/6655/5604/3480/7249/64223…	90
hsa00600	Sphingolipid metabolism	33/3771	49/8086	0.00270469	0.0271289	0.0200156	8613/29956/2629/8560/253782/130367/2720/768239/7368/4758/6610/2717/427/340485/7357/6609/10825/55331/5660/91012/9517/2581/123099/55512/8877/9331/2531/55304/8612/10715/56848/9514/410	33
hsa04928	Parathyroid hormone synthesis, secretion and action	64/3771	106/8086	0.00292095	0.0284363	0.0209802	5142/5567/632/9826/109/4929/1386/3708/5894/2771/111/5337/10568/1958/1839/1388/3710/1026/2768/9586/1956/2770/64764/673/369/2260/4325/2776/5331/4041/408/4040/3709/5744/7421/112/4666/1594/4326/8600/2353/5330/5604/4205/115/113/4324/409/5338/50964/10672/5578/9368/596/23236/10893/9935/1591/2767/5566/5143/3727/9138/468	64
hsa04310	Wnt signaling pathway	95/3771	166/8086	0.00364584	0.0344792	0.0254387	1855/54361/3725/4919/5567/27101/7483/89780/9475/7475/80326/7476/7474/166336/2932/8607/6259/79718/1857/1487/5602/80319/817/85409/324/6932/5601/5467/896/84870/6424/816/8326/8321/6907/64840/2239/7976/6422/64321/8323/4609/7091/7088/55366/5331/8061/4041/595/7481/8322/4316/25805/8325/5599/22943/5532/23401/7479/8945/6934/894/4040/144165/7480/23002/5663/5330/7090/8312/85407/1459/5176/7157/51701/50964/253…	95
hsa01521	EGFR tyrosine kinase inhibitor resistance	49/3771	79/8086	0.0041025	0.0377202	0.0278298	2475/8503/3716/4893/6464/10000/7039/9470/5894/2932/2261/1977/2247/9542/253314/7422/2309/5154/3569/1956/3082/4233/673/369/3084/1978/6194/572/6199/80310/2263/3845/2621/6655/5604/3480/5336/2064/6774/6198/5578/596/598/6714/5335/5605/558/581/5155	49
hsa05120	Epithelial cell signaling in Helicobacter pylori infection	44/3771	70/8086	0.00446902	0.0392804	0.0289809	533/3725/50848/6868/245973/90423/525/3579/3577/523/3576/2919/2921/2920/5602/4790/836/1839/8992/5601/10392/1956/4233/155066/537/8517/51606/4067/528/10312/5058/83700/5599/1147/4792/7082/1445/5336/28964/6352/535/6714/5335/5600	44
hsa04210	Apoptosis	79/3771	136/8086	0.00450953	0.0392804	0.0289809	1677/842/8503/3725/4893/4170/1520/1513/4000/824/142/10000/27429/9451/841/7277/3708/5894/10039/8743/5602/5783/4790/1519/836/4001/5601/8737/578/3710/4217/60/9131/8517/1508/8795/8797/1514/1515/7185/153090/1509/572/8722/330/472/79861/5599/5551/355/1147/7132/3845/3709/10376/7846/84790/1649/317/143/4792/1965/2353/5604/1512/597/8717/7157/5414/332/71/596/598/1522/4616/5605/27113/581/468	79
hsa05165	Human papillomavirus infection	178/3771	331/8086	0.00466719	0.0396113	0.029225	57801/9636/1855/54626/2475/54361/26508/533/8503/10207/3716/5567/4893/4853/3918/5743/3914/7483/89780/10000/245973/5610/90423/525/3655/3685/6772/841/2335/7475/80326/1285/55502/10474/5894/7476/3913/7474/523/2932/3693/5523/5584/1857/3280/5522/3516/6696/4790/890/55534/836/5734/3673/324/3659/6932/8992/9794/3105/7148/578/1026/896/5528/7422/3910/3066/23493/6908/3955/9586/1956/8326/8321/3912/64764/155066/…	178
hsa04919	Thyroid hormone signaling pathway	71/3771	121/8086	0.00491277	0.0406532	0.0299938	2475/842/54361/6548/6513/8503/5567/4893/476/4853/481/10000/8648/3685/6772/5894/8850/7068/5333/2932/483/117247/3066/60/6009/9282/9968/6567/2626/10499/90390/4609/9442/4851/5331/572/595/486/5214/51196/3845/5213/4193/488/23389/2308/9882/4624/652/3091/5330/5604/7249/5336/489/482/7157/9611/7067/113026/5578/71/23236/6714/5335/10025/5605/5566/478/2033/5211	71
hsa05217	Basal cell carcinoma	40/3771	63/8086	0.00510374	0.0412034	0.0303997	1855/54361/7483/89780/7475/80326/7476/7474/2932/1857/64399/324/6932/578/1026/8326/8321/6608/6469/7976/8323/1643/7481/8322/8325/7479/6934/7480/2735/652/374654/8312/7157/2535/8313/650/10297/4616/581/7477	40
hsa05212	Pancreatic cancer	47/3771	76/8086	0.00530159	0.0417815	0.0308263	2475/842/1870/8503/3716/7042/10000/7039/6772/5894/7048/5337/5602/4790/5601/578/1026/7422/5898/1956/673/369/8517/5900/1643/572/6199/595/5599/1147/3845/5888/5604/5338/7157/2064/6774/6198/5881/10928/4087/4089/598/4616/7040/581/5880	47
hsa04668	TNF signaling pathway	66/3771	112/8086	0.00571505	0.0436915	0.0322354	7133/8503/3725/1435/6401/5743/10000/3553/1386/841/6364/2919/6374/2921/2920/3627/5602/4790/3600/7424/836/3659/5601/8737/1906/4049/1388/4217/7128/3569/9586/64764/8517/7185/153090/8986/330/1326/5599/355/1147/7132/10059/192111/4792/2353/9252/7187/5604/8717/197259/5606/6347/6352/5608/9021/182/83737/4318/1051/5609/3383/602/3976/468/5600	66
hsa05221	Acute myeloid leukemia	42/3771	67/8086	0.00580793	0.0436915	0.0322354	2475/8503/4893/10000/8864/5894/3815/4790/890/6932/929/1436/5467/5292/673/369/11040/8517/1978/4609/572/6199/595/1147/6934/3845/1848/8900/1053/6655/5604/5371/597/3684/5914/3728/6777/6776/6774/6198/5605/861	42
hsa00072	Synthesis and degradation of ketone bodies	3771-09-01	8086-10-01	0.00603009	0.0437474	0.0322766	3155/64064/3158/622/5019/3157/54511/39/38	9
hsa04550	Signaling pathways regulating pluripotency of stem cells	82/3771	143/8086	0.00616328	0.0437474	0.0322766	1855/54361/3399/8503/3716/4893/9869/7044/7483/89780/10000/3398/84759/3625/90/3231/7475/80326/5894/7476/93/7474/2932/6498/6657/1857/2261/658/2247/3572/324/6932/4090/9421/2264/3720/3400/3198/8326/8321/1749/80712/1852/7976/2260/8323/5462/4609/9314/7481/8322/648/8325/657/7479/84108/2263/79923/3845/7480/91/83729/6926/652/5604/3480/8312/463/7703/6774/2535/8313/4087/4089/3397/10297/6929/5605/3718/3976/7…	82
hsa00480	Glutathione metabolism	37/3771	58/8086	0.00621186	0.0437474	0.0322766	5226/6723/51060/2730/2948/2946/2947/9588/4953/494143/3417/10314/2876/51056/4258/493869/2939/2938/2941/2729/79017/373156/6611/2539/2936/26873/2950/9446/119391/4257/2877/79094/290/3418/124975/2937/2678	37

## Sheet: Mouse_KEGG
ID	Description	GeneRatio	BgRatio	pvalue	p.adjust	qvalue	geneID	Count
mmu05225	Hepatocellular carcinoma	121/3849	174/8902	1.35807e-12	4.4273e-10	2.13002e-10	14369/14367/22409/66447/21808/18024/107986/271849/18803/11836/18706/211666/18176/22414/14866/68312/14867/14864/14863/14862/14865/21812/12578/93760/242705/56717/18707/13542/12571/14362/66993/14371/17295/109880/13197/21415/21802/232223/22421/22419/16974/56615/16653/18752/21803/11652/29861/16001/14366/22411/15461/16002/12443/103140/14871/216148/23805/17873/12567/68094/18709/15368/14388/18104/234779/…	121
mmu04010	MAPK signaling pathway	180/3849	294/8902	2.20783e-10	3.59877e-08	1.73141e-08	26921/16177/13714/12292/18783/63953/21808/12296/22030/65964/11909/19099/12064/19419/329502/78390/271844/16175/12531/58231/11836/75590/16179/16151/14205/14013/14173/76089/54635/18211/13638/18049/18176/12977/56692/18749/21812/21687/16476/53608/20111/16765/12293/14184/13874/330177/15507/18590/14254/17295/68794/109880/13197/21802/12288/319734/21937/70686/16653/18752/19060/19698/21803/11652/26411/2013…	180
mmu05205	Proteoglycans in cancer	131/3849	205/8902	1.37708e-09	1.49642e-07	7.19945e-08	14369/14367/14268/22409/14733/329251/21808/12505/21825/18803/20971/11836/17698/18706/14173/24088/18176/22414/57257/108058/18749/21898/20104/15530/56717/18707/14362/15442/19303/19247/14371/12390/12389/17295/68794/319757/109880/22421/16438/22419/71950/15170/16653/16439/18752/232807/18793/16801/21803/11652/20130/16001/29875/14366/18479/22411/66922/15461/16002/13043/12443/13982/11735/21859/13179/1793…	131
mmu05418	Fluid shear stress and atherosclerosis	96/3849	148/8902	7.53233e-08	6.13885e-06	2.95347e-06	16178/16177/18159/14733/12043/17970/20339/66447/11898/11477/18024/16175/21824/20971/16151/18706/211666/16800/14866/68312/14867/14864/14863/14862/14865/22329/16476/108079/18707/18762/18127/63873/18590/12390/12389/21937/56615/12315/11652/26408/103140/14871/59004/26400/16150/18791/18709/15368/17390/12562/18104/13057/26419/12166/12159/50868/75600/23938/14860/14857/100042314/14858/74769/11481/12387/26…	96
mmu04360	Axon guidance	113/3849	181/8902	1.20094e-07	6.95263e-06	3.34498e-06	20353/17974/13838/53972/13800/11350/214230/214968/18803/58220/18019/12162/140571/16728/18846/13641/18706/22065/20351/13638/20360/18176/269473/14679/108058/13841/50780/13844/13842/18707/18762/20346/20349/20348/14677/12568/65254/231148/20563/13839/231637/19247/16885/13846/17295/319757/243743/13835/18844/259302/22419/16653/70584/20130/20352/14159/18479/16202/15461/14360/107449/13637/57764/54712/1176…	113
mmu04068	FoxO signaling pathway	86/3849	131/8902	1.61229e-07	6.95263e-06	3.34498e-06	170755/16367/21808/12359/12125/27219/58231/11836/54601/18706/73251/108097/18176/13609/21812/12579/108079/12795/329934/18707/108099/12452/109880/13197/12444/57436/12576/16653/21803/11652/15469/16001/26557/18817/12176/15461/12443/20393/93759/20869/17873/13611/216439/16337/384783/66822/16150/26558/18709/19651/26419/74551/12581/17127/26395/12442/74769/13649/26420/56486/18099/20848/14784/23882/268697/…	86
mmu05222	Small cell lung cancer	65/3849	93/8902	1.62535e-07	6.95263e-06	3.34498e-06	14268/12828/12043/19225/16782/226519/16780/22030/20181/23928/22029/16403/107986/16776/329581/11798/16151/94216/12830/18706/12448/12579/242705/12371/18707/12571/13063/13197/12576/11652/12447/12443/16775/17873/11783/12567/12826/12827/16150/12367/18709/14198/19645/74769/16779/22032/18126/66197/23882/27015/18708/16398/16777/18035/17187/11651/17869/14083/12018/12575/20182/16774/19697/19211/12675	65
mmu04510	Focal adhesion	123/3849	201/8902	1.70617e-07	6.95263e-06	3.34498e-06	14268/12828/12835/12043/329251/16782/226519/329278/12334/16780/107746/23928/16420/16403/16401/21825/214230/271849/16776/11798/94216/12830/14205/18706/54635/18720/57257/21894/21923/16476/18707/20750/19303/18590/14254/12390/12389/17295/68794/109880/22793/22371/12444/18752/232807/232906/22323/11652/70584/60595/16001/18479/16202/57342/17907/330662/15461/12443/16775/14360/12834/12833/216148/18717/1793…	123
mmu05220	Chronic myeloid leukemia	55/3849	76/8902	2.31357e-07	8.38027e-06	4.03184e-06	21808/11350/107986/271849/11836/16151/14013/18706/18176/21812/12578/433759/242705/18707/12571/13016/19247/109880/13197/12576/16653/21803/11652/14389/13017/15461/12443/110279/216148/17873/12567/16150/18709/19645/12402/17127/26395/74769/20850/14784/23882/27015/18708/18035/21809/11651/17869/12394/12018/12575/20662/17128/19697/12015/12675	55
mmu04216	Ferroptosis	33/3849	40/8902	3.80282e-07	1.23972e-05	5.96442e-06	53945/74205/68428/19122/66734/14854/13058/50790/20229/12870/26570/14630/67547/23983/74244/14792/14325/625249/22335/14081/15368/22334/27057/213053/14629/22041/216739/18174/18521/22042/17254/14319/433256	33
mmu01522	Endocrine resistance	64/3849	93/8902	4.95105e-07	1.35448e-05	6.51653e-06	12043/18128/54485/271849/16449/14683/11836/18706/18129/18176/18749/12578/16476/12580/242705/56717/18707/109880/12576/16653/11652/13389/16001/15461/12443/13982/216148/12567/18709/18747/11513/17390/26419/19645/59035/26395/74769/432530/13649/26420/20185/72508/19014/13866/14784/210044/18708/14281/11651/16450/14083/29857/19094/11512/13388/26416/26415/12575/18131/18132/20662/15200/58988/12015	64
mmu05132	Salmonella infection	148/3849	253/8902	5.33525e-07	1.35448e-05	6.51653e-06	226977/12370/76709/22145/12043/226421/240752/170760/11308/227613/22030/16574/50884/228545/67068/140579/110750/67117/16179/16151/66724/18706/18645/622434/16649/24088/20194/192656/21898/16476/69582/18707/242894/56378/77573/19159/56443/11867/73178/68794/27205/13063/107607/21415/13191/101314/53857/17113/21937/18705/232943/11652/20130/19158/20430/18479/27050/56212/18704/59288/17907/66824/15461/70297/1…	148
mmu04150	mTOR signaling pathway	98/3849	156/8902	5.40129e-07	1.35448e-05	6.51653e-06	108664/14369/14367/22409/16367/12283/26987/320311/64930/75425/18706/329679/83409/18176/22414/56692/13684/52187/66290/68441/20104/108079/54170/230784/20111/56717/18707/13542/14362/277854/22241/56430/80909/14371/66096/109880/22421/110379/22419/11973/21937/16974/16653/18752/11652/16001/14366/22411/66508/15461/20393/74747/20869/16337/16150/13685/11966/18709/20539/22418/26395/74769/56032/14783/216742/…	98
mmu05210	Colorectal cancer	61/3849	88/8902	6.16957e-07	1.43663e-05	6.91177e-06	12043/64143/21808/19730/107986/12125/11836/18706/18176/21812/16476/12371/56717/18707/13874/109880/13063/13197/21415/21802/16653/170770/21803/11652/15461/12443/23805/17873/12367/18709/72993/26419/17127/26395/74769/12387/13649/26420/72508/14784/170758/23882/27015/18708/14281/21809/11651/17869/12005/12018/12575/20662/17685/17688/11789/58801/13176/17128/58988/12015/21416	61
mmu04142	Lysosome	84/3849	131/8902	1.00676e-06	2.18802e-05	1.05268e-05	108664/18173/252903/13034/11305/11432/108011/19025/64138/16784/15931/54411/108012/229445/20661/110173/114143/19063/71665/76943/12492/15932/56325/110006/11781/140494/58911/17113/16541/13032/20597/12751/74105/12752/13033/66848/19156/11776/432486/75612/94178/64933/52120/11886/11593/13423/17159/192654/50917/55946/11766/211286/11768/11433/15211/13036/12091/14667/12514/67300/11975/27419/74008/260302/14…	84
mmu04015	Rap1 signaling pathway	127/3849	214/8902	1.18684e-06	2.41818e-05	1.16341e-05	64143/54354/13800/54519/14810/19730/107746/56508/21825/18795/15901/18803/58220/14683/78134/14205/18759/18706/14173/18645/18441/76089/54635/13638/18049/18176/99470/12977/14679/57257/65086/21894/14745/21687/110351/18707/18762/79264/14677/14184/18590/14254/17295/109880/14924/381810/16653/18752/101540/12315/22323/11652/20130/16001/16408/15461/14174/14175/14170/16414/13637/17311/215449/16337/11601/223…	127
mmu04146	Peroxisome	59/3849	86/8902	1.62094e-06	3.10839e-05	1.49548e-05	15926/74205/19298/16922/12908/12359/59038/11666/50790/19302/68603/19299/230161/12012/18477/15356/56273/668173/71382/74114/17527/19301/17855/76263/19305/51798/67420/212503/56535/18634/14081/234384/67528/56690/14712/93732/56794/28200/13850/208982/235674/113868/72129/216739/19193/18126/11430/23986/17117/20524/74147/20655/20656/26378/224824/22436/15488/54683/433256	59
mmu05223	Non-small cell lung cancer	51/3849	72/8902	1.85134e-06	3.35297e-05	1.61315e-05	54354/20181/16574/107986/18803/58231/11836/18706/18176/12578/242705/12371/18707/12571/17295/109880/13197/21802/19713/16653/18752/11652/15461/12443/17873/12567/18709/234779/14198/19645/26395/74769/56289/13649/13866/20850/20848/18750/14784/23882/27015/18708/11651/18607/12018/12575/20182/20662/78798/16573/12015	51
mmu05212	Pancreatic cancer	53/3849	76/8902	2.51438e-06	4.31414e-05	2.07558e-05	64143/21808/19730/107986/11836/73341/16151/18805/18706/21812/12578/242705/12371/56717/18707/12571/12190/109880/13197/21802/16653/21803/11652/12443/17873/12567/16150/18709/26419/19645/17127/26395/74769/13649/26420/18806/72508/13866/20848/170758/23882/27015/18708/21809/11651/12018/12575/22339/17128/58988/19697/12015/12675	53
mmu05165	Human papillomavirus infection	198/3849	362/8902	5.05443e-06	8.23873e-05	3.96374e-05	108664/12370/14369/14367/14268/22409/12828/12835/55927/56489/19225/16782/226519/329278/16780/18128/64930/23928/16420/16403/16401/26427/21825/16449/19650/58220/14683/16776/54411/16151/53310/94216/12830/18759/18706/433586/18129/18176/22414/18749/12448/74164/12913/66290/21923/114143/433759/56717/18707/18762/13542/12571/14362/269643/19664/20750/23962/231655/19303/14371/16848/208647/140494/76252/23199…	198
mmu04933	AGE-RAGE signaling pathway in diabetic complications	66/3849	101/8902	5.57184e-06	8.64962e-05	4.16142e-05	14268/12828/12043/20339/21808/16175/18795/21824/18803/13058/94216/12830/14205/18706/18176/22329/14066/21812/16476/18707/18762/18127/18787/12576/16653/21803/11652/15461/12443/12567/12826/12827/12367/22341/18709/17390/234779/11606/26419/17127/74769/18799/26420/20850/20848/72469/18750/11607/18708/21809/11651/29857/19094/26416/26415/18712/11596/22339/13653/13367/17128/18018/19697/18797/22340/74055	66
mmu04919	Thyroid hormone signaling pathway	76/3849	120/8902	6.46507e-06	9.36506e-05	4.50563e-05	17978/11931/98660/18128/20181/68975/18795/18803/26896/18706/329650/18129/11928/18176/18749/13370/433759/12371/56717/18707/76199/16653/18752/232975/11652/11937/15461/12443/13982/72472/18641/18709/18747/234779/21834/12159/140781/14463/67381/234959/26395/11933/74769/18799/12387/20185/11932/53313/327987/19014/23989/21833/72469/16416/18750/11465/56421/18708/17977/15251/107585/11651/17869/328572/18642/…	76
mmu04151	PI3K-Akt signaling pathway	196/3849	359/8902	6.60725e-06	9.36506e-05	4.50563e-05	170755/14268/16367/12828/26987/12835/98432/12043/16782/226519/329278/16780/20181/64930/23928/16420/16403/11909/16401/26427/12064/21825/12125/27219/16776/16151/17763/16186/78134/94216/12830/14205/16196/18706/14696/14173/54635/24088/18211/13638/16194/18049/18176/12977/13684/65086/14707/12448/12913/14745/21923/21898/20104/21687/108079/12371/56717/18707/12571/18127/22629/14184/269643/13874/20750/1859…	196
mmu05224	Breast cancer	90/3849	147/8902	7.37499e-06	0.000100177	4.81962e-05	14369/14367/22409/18128/107986/54485/271849/16449/11836/18706/14173/18129/18176/22414/16476/242705/56717/18707/13542/12571/14362/14371/12190/109880/13197/21415/22421/22419/16974/16653/11652/13389/16001/14366/22411/15461/14174/14175/14170/12443/13982/216148/23805/17873/12567/18709/22418/19645/21943/26395/74769/12387/13649/14172/14257/216795/13543/72508/13866/12189/57265/14784/23882/27015/18708/179…	90
mmu01212	Fatty acid metabolism	44/3849	62/8902	8.7247e-06	0.00011377	5.4736e-05	11363/74205/50790/15107/11364/66775/54325/19063/26922/97212/231086/11409/78070/66885/93747/14081/257633/109729085/71147/110446/94180/68801/83603/235674/113868/216739/11370/11430/14104/223722/74147/110460/328845/78625/15488/52538/12894/56473/76267/30049/20250/20249/12686/433256	44
mmu04140	Autophagy - animal	86/3849	140/8902	9.71578e-06	0.000121821	5.86094e-05	12633/16367/77040/12043/226421/64930/21353/228361/66734/16784/666468/18706/56790/18176/18749/52187/73205/67727/68441/242557/108079/54170/56717/18707/213948/22241/74781/15289/13666/22320/16438/97287/74244/57436/16653/11652/20130/16001/78610/73683/66922/12176/15461/13033/74747/20869/384783/18709/17274/18747/26419/235040/26395/13143/74769/17532/75669/74302/19324/26420/29869/56486/72508/75909/56208/5…	86
mmu00280	Valine, leucine and isoleucine degradation	41/3849	57/8902	1.03486e-05	0.00012495	6.01148e-05	11761/56752/56357/15108/72039/15360/13171/15107/11364/15356/97212/231086/11409/11669/78894/58875/12035/12039/73724/66885/93747/257633/66948/110446/208982/12040/66904/235674/113868/73988/11671/11992/78038/13382/104776/67041/74147/110460/17850/110695/52538	41
mmu04012	ErbB signaling pathway	56/3849	84/8902	1.15815e-05	0.000131709	6.33664e-05	17974/11352/11350/214230/271849/18803/11836/18706/18176/108058/16476/56717/18707/13874/12223/109880/21802/12576/16653/18752/11652/70584/18479/15461/216148/13867/26400/13685/211323/18709/14388/234779/12325/26419/12402/83961/26395/74769/13649/26420/26398/72508/13866/20850/18750/14784/18708/11651/17869/14083/12575/20662/100042150/15200/58988/12015	56
mmu01240	Biosynthesis of cofactors	93/3849	154/8902	1.17164e-05	0.000131709	6.33664e-05	11650/76768/394432/226518/171567/19044/107508/11636/14287/73373/74450/14854/55936/18770/14630/229949/14590/17025/11639/66588/58810/22275/106564/51797/11637/11647/20148/192185/69719/79464/22235/100727/243085/231396/22238/71883/77697/52064/11669/110006/29807/56316/17768/12035/108841/67164/27973/22276/78914/270685/216134/108037/18104/56749/71147/14528/15288/19286/66812/110119/14629/11655/331026/5436…	93
mmu01521	EGFR tyrosine kinase inhibitor resistance	53/3849	79/8902	1.50295e-05	0.000159223	7.6604e-05	26987/12043/271849/12125/18803/11836/18706/14173/54635/16194/18176/13684/20104/56717/18707/14184/18590/17295/109880/21802/16653/18752/26362/11652/16001/15461/216148/13867/14456/13685/211323/18709/14388/234779/26395/74769/13649/18015/72508/13866/20848/18750/14784/218268/18708/11651/18591/22339/20662/100042150/58988/12015/19211	53
mmu04014	Ras signaling pathway	132/3849	232/8902	1.559e-05	0.000159223	7.6604e-05	22637/64143/54354/18783/19731/11352/14810/19730/11350/12064/19419/214230/329502/78390/271844/271849/18803/58231/16151/54601/14205/18805/18706/14696/14173/54635/18211/13638/18049/18176/12977/66350/14707/18749/21687/26971/18784/26970/18707/14184/18778/19415/19247/54153/18590/14254/17295/21802/16653/18752/14709/12315/11652/70584/20130/14256/78405/16001/14389/18479/66922/15461/16002/14174/14175/14170…	132
mmu04810	Regulation of actin cytoskeleton	126/3849	220/8902	1.57345e-05	0.000159223	7.6604e-05	329165/14268/76709/329251/13800/227753/16420/16403/16401/50884/14061/214230/11836/73341/17698/78134/14163/19241/18706/14173/18645/54635/23920/18720/18176/57257/14745/242687/18707/242894/14184/231637/19303/56378/16885/18590/56443/11867/73178/109880/101314/381810/16653/232807/232906/16801/70584/60595/71960/20130/20430/29875/18479/66922/17907/16408/330662/15461/14174/14175/14170/83767/16414/23805/18…	126
mmu04071	Sphingolipid signaling pathway	77/3849	124/8902	1.61177e-05	0.000159223	7.6604e-05	433323/12043/13244/22030/241447/18795/18805/18706/76893/18176/14679/13609/74442/18201/230379/18386/18707/18762/14677/18127/269643/12122/21937/16653/18752/11652/545975/14389/20597/52432/15461/13033/26408/14360/20598/20397/13611/11886/18709/26419/71978/14739/73699/26395/74769/235542/19054/26420/18806/18750/14674/20698/170758/268656/18708/19878/59032/81535/20773/12062/26931/11651/29857/19094/71949/1…	77
mmu01524	Platinum drug resistance	53/3849	80/8902	2.59058e-05	0.000248391	0.000119503	12370/12043/66447/11798/18706/211666/14866/68312/14867/14864/14863/14862/14865/12578/12371/18707/13063/12122/56615/170770/13870/11652/26408/19714/103140/14871/11783/11979/12367/18709/21974/14860/14857/100042314/14858/74769/13866/21973/12189/18708/11651/18607/12018/12575/80905/17685/17688/58801/14870/14869/12015/12780/14873	53
mmu04120	Ubiquitin mediated proteolysis	87/3849	145/8902	3.14377e-05	0.00029282	0.000140879	66799/67921/99152/22193/56791/107986/140629/329581/22201/67455/72584/11798/237009/59026/20438/17318/50754/229615/67615/66440/69807/242521/107995/230904/63958/140499/100763/52206/73318/231672/56317/59008/22190/75788/22214/26965/73998/22200/22346/77891/22192/56459/80794/50995/15204/76375/67345/69288/216080/22213/216150/59004/56371/93765/20437/218793/246710/50868/12402/140630/109161/235439/17999/198…	87
mmu00240	Pyrimidine metabolism	40/3849	57/8902	3.41447e-05	0.000302696	0.00014563	21915/171567/80914/72090/110074/12497/68556/55936/99586/66588/51797/230718/72269/22171/69719/107569/20133/66422/18605/209558/320685/57813/56749/18950/667034/23959/54369/22271/18103/18102/68106/50773/21877/76025/20135/12499/64705/22247/56520/76952	40
mmu05022	Pathways of neurodegeneration - multiple diseases	246/3849	471/8902	3.4355e-05	0.000302696	0.00014563	226977/227058/12370/14369/227197/14367/22409/22145/70247/67273/12043/12292/19225/226641/12334/71648/11949/227613/14810/22030/14828/19177/16574/21353/59029/56791/68349/19182/228361/12359/12064/214585/16175/18610/19122/18795/66734/18803/56436/13058/104130/22201/11836/15108/67414/22065/67738/19172/19185/18176/22414/12977/108058/73205/230075/18391/66576/68943/67680/12371/21938/56717/230908/13542/1404…	246
mmu04666	Fc gamma R-mediated phagocytosis	59/3849	92/8902	4.01062e-05	0.000335075	0.000161208	76709/16331/18783/14130/227753/329502/78390/271844/15162/18803/18805/18706/18720/57257/17096/67916/17357/242687/230837/18707/242894/56378/16885/56443/11867/18752/22323/11652/14389/18479/330662/17118/83767/50784/18717/18709/234779/13430/26395/74769/16886/66713/18806/72508/18750/20698/20963/18708/19012/211914/20259/12632/11651/13196/53357/22324/58988/12631/18719	59
mmu00230	Purine metabolism	82/3849	136/8902	4.11135e-05	0.000335075	0.000161208	108147/18582/171567/53893/72090/12496/11636/16434/12497/11486/19139/110639/229363/18770/18160/229589/229665/109674/242202/23971/229949/72157/11639/230718/11637/66681/231327/231903/23917/18575/107569/27369/14917/68695/18584/20133/11717/18576/76974/18605/209558/11513/11821/14198/11534/18950/667034/105446/18577/23959/75686/23918/54369/432530/66358/14919/18103/18102/68106/50773/76025/66355/210044/102…	82
mmu04210	Apoptosis	82/3849	136/8902	4.11135e-05	0.000335075	0.000161208	12633/12370/22145/12043/11545/12334/22030/22029/12125/64138/11798/16151/18706/229445/18211/16905/18049/18176/12368/16476/12371/18707/13368/19249/12123/12366/13063/13197/13666/64704/16438/12122/53857/21937/16653/16439/170770/11652/13032/15461/57913/13033/26408/17873/11783/13198/16150/12367/18709/16188/26419/328417/21933/12364/26395/13036/74769/235587/26420/18952/11465/238463/23882/13039/18708/1803…	82
mmu04550	Signaling pathways regulating pluripotency of stem cells	84/3849	140/8902	4.2808e-05	0.000340376	0.000163759	14369/14367/22409/13590/12151/11477/18508/15901/22773/75590/13984/20482/18706/20674/14173/55994/84505/18176/22414/16600/15903/18707/13542/14362/14184/16873/14371/69837/22421/22419/71950/16653/11652/16001/14366/22411/15461/23805/18709/17125/11906/22418/12166/12159/17127/26395/74769/11481/12387/16878/17268/18423/15110/216795/13543/22658/20848/57265/14784/16323/16468/15904/14186/18708/16195/15902/26…	84
mmu05226	Gastric cancer	89/3849	150/8902	4.64314e-05	0.000359434	0.000172927	14369/14367/22409/12043/21808/20181/107986/271849/11836/18706/14173/18176/22414/12448/12557/21812/12579/242705/56717/18707/13542/14362/18671/14371/12591/17295/109880/13197/21415/22421/22419/16974/12576/16653/21803/11652/12447/14366/22411/15461/17831/14174/14175/14170/12443/216148/23805/17873/18709/14388/12550/22418/19645/17127/26395/74769/12387/13649/14172/216795/13543/72508/13866/16480/57265/147…	89
mmu04115	p53 signaling pathway	48/3849	72/8902	4.84475e-05	0.000359434	0.000172927	12370/12043/20724/68428/107986/12521/21825/20438/22401/12448/12578/230784/55948/12371/12571/12452/18787/13063/13197/12122/12444/170770/12447/57913/12443/64058/17873/11783/12567/12367/20437/21933/75747/13663/12442/66940/16009/12450/23882/268697/20135/30954/107831/22084/12575/12445/58801/19211	48
mmu04722	Neurotrophin signaling pathway	74/3849	121/8902	4.93837e-05	0.000359434	0.000172927	16367/12043/107746/11350/12064/271849/18803/16179/94275/12070/18706/18211/18049/18176/20661/108058/192656/16476/20111/18707/19247/16923/23921/109880/108960/11857/16653/12315/11652/18036/78405/20399/15461/26408/216148/72843/215449/73914/26400/16150/18709/14388/234779/12325/26419/75600/23938/26395/74769/26420/22627/18053/14784/494124/170936/18708/26401/77480/18035/19164/73086/11651/11911/29857/1909…	74
mmu04934	Cushing syndrome	95/3849	162/8902	4.96151e-05	0.000359434	0.000172927	14369/14367/22409/213464/12292/18514/14194/140858/11909/26427/84092/18795/14683/320024/15493/22414/14679/108058/18749/12448/12913/12578/12579/12580/242705/13542/12571/14362/14677/16527/109305/20778/14371/208647/109880/231991/12922/21415/22421/16438/12288/22419/12576/16439/12447/18584/14366/22411/12443/23805/208677/14672/215449/12567/18747/11513/11606/12325/22418/12289/19645/16835/214162/13070/263…	95
mmu04390	Hippo signaling pathway	92/3849	157/8902	6.7436e-05	0.000477916	0.00022993	14369/14367/22409/170788/21808/15901/58220/12162/53310/27494/18759/20674/22414/21812/12163/18762/13542/14362/22629/269643/68473/11576/73246/14371/18787/21415/232157/22421/22419/12444/21679/170770/21803/101543/21677/14366/22411/21676/52432/12443/16798/14219/16414/23805/17125/12550/93742/71228/22418/12166/12159/50523/71978/73699/17127/12160/56289/12387/18016/211652/216795/16897/13543/13385/22627/57…	92
mmu04330	Notch signaling pathway	41/3849	60/8902	7.26422e-05	0.000503859	0.000242412	59287/18128/66935/54485/16449/433586/18129/21885/433759/13542/13016/19664/14357/20602/74198/16848/18223/13389/13017/21886/114606/80904/270118/21887/208117/68318/103806/13543/19719/19164/16450/17305/328572/15205/209200/13388/18131/18132/18519/207521/21888	41
mmu05135	Yersinia infection	80/3849	134/8902	8.22947e-05	0.000558918	0.000268902	22637/14268/76709/22030/16401/18803/140579/18019/16179/16151/18706/18720/57257/21898/16476/242687/20111/18707/242894/26431/19303/56378/16885/56443/11867/73178/54353/12504/16801/11652/54131/56212/66824/330662/18717/26400/54126/16150/18709/320795/12927/26419/69632/16173/26395/74769/66713/26420/216799/26397/26398/26399/108100/11465/170758/140580/110596/18708/19878/18035/14281/11651/14083/66513/29857…	80
mmu04218	Cellular senescence	105/3849	184/8902	9.58135e-05	0.000637453	0.000306686	54354/72568/12334/21808/64930/15259/16175/19650/17865/18019/18706/67738/18176/12448/21812/12578/12579/19646/242705/56717/18707/12571/63873/18787/15258/13197/16438/12444/16653/16439/12315/21803/11652/75660/12447/20130/66922/15461/12443/103213/215999/93759/17873/12567/22335/13685/11739/18709/19651/19056/22334/12289/73181/14463/19645/23871/75600/17127/26395/12442/74769/17532/12530/16009/19058/19360/…	105
mmu04070	Phosphatidylinositol signaling system	60/3849	96/8902	0.000104045	0.000678373	0.000326372	16331/227333/240752/320404/64436/228550/110911/18795/18803/320634/55980/18706/18720/242291/72519/18707/74596/16438/97287/18705/16439/18752/12315/233011/18704/52858/212111/69718/18717/117150/13139/54384/18709/234515/234779/219024/380921/75600/74769/27399/76500/18799/74302/108083/72469/18750/494124/75678/18708/217837/224020/104015/20975/16440/114663/18797/18719/19211/74055/84095	60
mmu05161	Hepatitis B	94/3849	163/8902	0.0001294	0.000824445	0.000396649	20849/12370/12043/56489/21808/71586/11909/107986/26427/18538/18019/13205/11836/16179/54411/16151/18706/24088/18176/12448/230073/12913/21812/21898/16476/242705/15530/12371/18707/208647/109880/13063/231991/12122/16653/18752/21803/11652/12447/54131/15461/54123/13654/208677/11783/20852/26400/22335/16150/142980/12367/18709/26419/73181/13655/19645/12364/117149/17127/26395/74769/26420/26397/26398/20850/…	94
mmu00071	Fatty acid degradation	36/3849	52/8902	0.000131507	0.000824445	0.000396649	11363/74205/56752/50790/15107/71519/11529/11532/11364/97212/231086/11409/11669/78070/66885/93747/14081/270076/110446/94180/235674/113868/216739/11671/11370/11430/23986/74147/110460/13177/328845/78625/110695/52538/12894/433256	36
mmu04935	Growth hormone synthesis, secretion and action	70/3849	116/8902	0.000141691	0.000871531	0.000419303	16367/12292/11909/26427/271849/18795/18803/14683/18706/18176/14679/18749/12913/56717/18707/14677/208647/231991/16438/12288/16653/16439/18752/11652/15461/216148/208677/14672/384783/18709/18747/16477/11513/12927/234779/12289/26419/26395/74769/432530/16009/26420/26397/26398/20850/20848/18750/26399/14784/12702/210044/18708/26401/14281/11651/14083/11911/328572/29857/19094/11512/12703/16005/20609/16440…	70
mmu05100	Bacterial invasion of epithelial cells	49/3849	76/8902	0.000146166	0.000882411	0.000424538	14268/76709/103967/13429/271849/140579/56526/18706/622434/242687/18707/242894/52398/19303/56378/56443/11867/12390/12389/17295/73178/56212/16202/54204/330662/13043/83767/216148/18709/78514/14388/234683/12550/12927/13430/12402/74769/12387/66713/20362/67300/11465/140580/74325/18708/14083/24050/16402/12488	49
mmu05215	Prostate cancer	61/3849	99/8902	0.000164194	0.000965095	0.000464317	16178/12043/26427/20732/11836/16151/18706/54635/23920/18176/12448/12913/242705/12371/56717/18707/18590/208647/109880/231991/21415/21802/12576/16653/11652/12447/16001/15461/12443/208677/16150/18791/18709/18792/19645/26395/74769/12387/13649/13866/14784/18708/18035/15519/11651/18591/11911/328572/104156/50528/18607/12575/20662/21417/14870/14869/19697/12015/19211/12675/21416	61
mmu05166	Human T-cell leukemia virus 1 infection	135/3849	247/8902	0.000165783	0.000965095	0.000464317	16178/16177/13714/21808/16169/99152/11909/20375/26427/12236/12010/21939/18019/11798/16151/16186/18706/18176/18749/12448/21894/12913/21812/66440/12578/12579/16476/12580/107995/242705/18707/17701/52206/56317/59008/19384/17120/100683/208647/231991/56150/12504/17000/21937/12444/16653/19698/21803/11652/22695/12447/70461/16408/15461/12443/237336/13654/16414/208677/18045/12567/22335/18970/16150/11739/38…	135
mmu01200	Carbon metabolism	72/3849	121/8902	0.000211647	0.00121047	0.000582371	15926/14194/12359/68738/60525/14381/18655/19139/18597/110639/18770/236539/11532/11428/230163/67680/110208/100198/11409/257635/100678/17448/19895/56451/15277/20917/21991/14751/73724/11674/93747/15275/216019/18641/108037/12974/76615/66171/108682/68133/68263/21881/239017/235339/110446/67834/72141/17436/66904/434437/18293/17449/20425/11676/11430/56421/75731/66945/13382/104776/78920/76282/11429/18642/…	72
mmu04072	Phospholipase D signaling pathway	86/3849	149/8902	0.000236693	0.00131556	0.000632932	227333/64143/18783/103967/67512/19730/64930/13429/56508/14061/329502/78390/271844/271849/18795/18803/14683/78134/18805/18706/54635/18720/18176/65086/14745/67916/56717/18707/19247/18590/19159/381810/16653/11652/20130/19158/14389/66922/15461/14360/50784/216148/18717/17311/54140/13139/16337/53978/18709/14388/11513/234779/11606/67168/380921/13430/26395/74769/17532/108068/432530/13649/18806/11841/1875…	86
mmu05231	Choline metabolism in cancer	60/3849	98/8902	0.000238093	0.00131556	0.000632932	227333/18783/19730/64930/329502/78390/271844/18803/236899/18805/18706/54635/18720/18176/213603/100434/16476/67916/242687/56717/18707/18590/16653/18752/11652/15461/83767/50784/18717/212862/13139/13685/18709/26419/380921/68682/26395/74769/13649/26420/20520/56517/18806/72508/18750/14784/170758/18708/19012/15251/14281/11651/18591/18607/22084/70129/20662/12660/58988/18719	60
mmu05417	Lipid and atherosclerosis	119/3849	216/8902	0.00025815	0.00140261	0.000674812	12370/12043/56489/17970/20339/20344/18986/226641/22030/20181/14828/21353/18024/18795/16803/18803/21939/18019/13058/16179/16151/18706/24088/18176/57257/22329/108058/12368/17096/11303/21898/16476/13110/12371/18707/12491/18127/14825/13063/13666/16438/19016/12122/21937/108078/16653/12315/16801/18987/11652/54131/66824/15461/54123/26408/11783/215449/13198/26400/16150/12367/18709/13057/19056/12325/26419…	119
mmu05010	Alzheimer disease	192/3849	368/8902	0.000266056	0.00142187	0.000684079	12370/14369/227197/14367/22409/22145/16367/70247/67273/12292/19225/226641/59287/12334/11949/227613/14810/22030/19177/16574/59029/68349/19182/228361/16175/18795/56436/13058/104130/11836/16151/15108/18706/17380/67738/19172/19185/18176/22414/12977/230075/66576/67680/12371/56717/18707/13542/14362/19181/12568/22241/67151/14371/74781/109880/13063/13666/22421/16438/12288/22419/12122/53857/21937/16974/16…	192
mmu00480	Glutathione metabolism	46/3849	72/8902	0.000316116	0.00163577	0.000786988	15926/14768/11758/66447/69065/207182/14854/14381/211666/14866/68312/14867/14864/14863/14862/14865/14630/66073/20810/110208/66988/76263/110175/54486/93673/56615/20133/14598/103140/14871/625249/14782/14629/14860/14857/100042314/14858/14775/68044/18263/20135/14776/75475/14870/14869/14873	46
mmu00562	Inositol phosphate metabolism	46/3849	72/8902	0.000316116	0.00163577	0.000786988	16331/240752/320404/64436/228550/18795/18803/320634/55980/18706/18720/18707/269615/97287/21991/18705/233011/18704/52858/212111/103199/69718/18717/117150/54384/234515/234779/74769/18799/170835/74302/19062/108083/72469/75678/104776/217837/224020/104015/20975/114663/18797/18719/19211/74055/84095	46
mmu05214	Glioma	47/3849	74/8902	0.000333799	0.00170029	0.000818026	107986/271849/18803/11836/18706/18176/108058/12578/242705/56717/18707/12571/18590/109880/13197/21802/52163/16653/18752/12315/11652/16001/15461/12443/216148/17873/12567/18709/234779/12325/19645/75600/26395/74769/13649/18750/14784/494124/23882/27015/18708/11651/18591/12018/12575/20662/19211	47
mmu04668	TNF signaling pathway	67/3849	113/8902	0.000399354	0.00200291	0.000963623	16182/12633/12370/20297/19225/20339/22030/22029/11909/26427/16449/12608/16151/66724/14205/18706/12977/22329/12913/16476/21938/18707/14825/15945/72542/208647/231991/21937/11652/26408/208677/26400/16150/12367/22341/18709/16168/16477/20312/26419/17387/56532/26395/74769/16878/15953/26420/16362/26397/26398/20304/26399/12702/18708/18035/14281/73086/11651/66513/11911/29857/19094/74006/26416/26415/19697/…	67
mmu04530	Tight junction	94/3849	167/8902	0.000419907	0.00204605	0.000984376	76709/22145/16456/18538/58220/17698/53310/12738/27494/18759/76089/12479/16800/68328/70737/108097/18749/54357/17475/16476/108079/18762/108099/242894/269643/56378/12740/12739/231830/56443/11867/12638/14924/53857/56449/22323/60595/71960/21872/434204/70497/52432/13043/12443/26408/20869/12567/102098/26400/71908/17274/18747/73608/93742/12289/26419/14463/71978/75723/73699/235442/17999/56332/18016/66713/…	94
mmu04110	Cell cycle	72/3849	123/8902	0.000420507	0.00204605	0.000984376	18393/17219/21808/99152/11350/26428/12236/12531/18538/19650/20843/24061/229776/12448/50793/66440/12578/12579/18392/12580/107995/433759/55948/242705/12571/27214/22629/52206/12545/56317/59008/17120/26965/56150/13197/12444/12576/21803/12447/18817/12577/12443/17873/56371/12567/17218/56452/19651/19645/12581/17127/12442/211586/69010/12530/30939/21402/22627/66156/23882/12572/268697/21809/22631/19357/178…	72
mmu04926	Relaxin signaling pathway	75/3849	129/8902	0.00042858	0.00205466	0.00098852	12828/11909/26427/271849/18795/14683/94216/12830/14205/18706/14696/18176/14679/14707/18749/12913/21812/16476/18707/18762/14677/18127/140498/208647/231991/16653/14709/21803/11652/15461/216148/14708/208677/14676/26400/12826/12827/22341/18709/18747/11513/17390/14681/14702/26419/17386/26395/14697/74769/432530/13649/26420/26398/216869/18126/14710/18750/14784/14706/210044/18708/18035/14281/11651/11911/…	75
mmu04910	Insulin signaling pathway	80/3849	139/8902	0.000435277	0.00205653	0.000989417	16367/26987/64930/107746/271849/110078/19246/11836/110094/18759/18706/18770/108097/18176/13684/18749/20104/108079/19268/56717/18707/18762/108099/19017/100705/23921/19085/109880/15277/16653/12315/11652/18576/212111/15461/15275/216019/216148/17347/16337/384783/16150/13685/244416/18709/18747/102093/26419/105651/74551/12402/75600/26395/74769/19087/26420/20787/14252/72508/19084/14784/53413/12702/14104…	80
mmu04211	Longevity regulating pathway	55/3849	90/8902	0.000456136	0.00209437	0.00100763	16367/26987/72674/77683/64930/11909/26427/12359/18706/108097/18176/13684/18749/12913/108079/230784/56717/18707/108099/19017/22241/208647/231991/19016/16653/11652/16001/15461/93759/20869/208677/16337/384783/13685/18709/18747/11513/72993/75747/74769/432530/72508/218268/210044/18708/11651/105787/11911/11512/68118/20656/22084/110147/58988/19697	55
mmu04912	GnRH signaling pathway	55/3849	90/8902	0.000456136	0.00209437	0.00100763	12292/18783/329502/78390/271844/18795/14683/18805/18176/108058/18749/16476/16438/12288/16653/16439/12315/15461/14672/26400/18747/11513/17390/12325/12289/26419/17387/75600/26395/432530/13649/26420/26397/26398/18806/18750/26399/14784/494124/210044/26401/11911/29857/19094/11512/26407/16440/26416/26415/20662/26405/13653/15200/18797/14682	55
mmu00770	Pantothenate and CoA biosynthesis	17/3849	21/8902	0.000470979	0.00213249	0.00102596	74450/99586/106564/11669/12035/22361/18605/209558/67618/66812/73748/211347/11671/71743/64705/246277/75735	17
mmu04370	VEGF signaling pathway	38/3849	58/8902	0.000498564	0.00219638	0.0010567	18783/19225/329502/78390/271844/18803/18019/18706/18176/12371/18707/18127/19303/15507/16653/18752/11652/15461/216148/18709/234779/19056/26395/74769/102626/19058/18750/20698/170758/18708/11651/14083/29857/19094/26416/26415/22339/12015	38
mmu05213	Endometrial cancer	38/3849	58/8902	0.000498564	0.00219638	0.0010567	107986/11836/18706/18176/12371/18707/109880/13197/21415/16653/11652/16202/15461/12443/23805/17873/18709/12550/26395/74769/12387/13649/13866/14784/23882/27015/18708/11651/17869/18607/12005/12018/12575/20662/11789/12015/19211/21416	38
mmu04066	HIF-1 signaling pathway	67/3849	114/8902	0.00056341	0.00244896	0.00117822	26987/12043/170768/228026/18803/13058/21857/18655/18597/18706/16194/108058/13684/230163/21898/20104/21687/56717/18707/18127/18787/14254/15277/22346/17000/12576/18752/11652/16001/11674/15979/15275/216019/18641/17347/16337/11601/13685/18709/15368/234779/68263/12325/26395/74769/22041/13649/11676/18126/72508/13866/20848/18750/56421/218268/18708/15251/11651/328572/18642/22042/15980/12575/22339/71745/5…	67
mmu04371	Apelin signaling pathway	78/3849	136/8902	0.000590516	0.002533	0.00121866	208727/18795/16449/66734/30878/14696/17261/108097/18176/14679/14707/18749/21812/20104/108079/56717/14677/18127/108099/19017/20750/18787/18181/16438/16653/16439/110891/14709/12315/11652/20190/20130/103968/66922/18576/15461/12443/14219/21780/14708/18791/17259/105980076/18747/11513/12550/14702/75600/17127/26395/14697/17532/75669/432530/18126/72508/14710/56208/15184/14674/20698/494124/20191/14706/116…	78
mmu05221	Acute myeloid leukemia	44/3849	70/8902	0.000709809	0.00300517	0.00144582	18627/20375/11836/16151/18706/18176/12395/56717/18707/109880/21415/16653/11652/12606/15461/12443/67603/16150/13685/18709/110794/26395/74769/72508/17523/19401/16480/20850/20848/14784/18708/11651/17869/12394/19015/18712/20662/12475/12978/58988/19697/12015/12675/21416	44
mmu05216	Thyroid cancer	26/3849	37/8902	0.000796855	0.00333044	0.00160231	18510/20181/107986/18211/18176/109880/13197/21415/19016/19713/16653/15461/12443/76551/17873/12550/27057/26395/12387/23882/27015/17869/12018/12575/20182/21416	26
mmu04144	Endocytosis	144/3849	273/8902	0.000832781	0.00343654	0.00165336	98366/76709/347722/20479/103967/20844/227700/13429/72543/16574/56324/77038/84092/69178/99371/58220/55988/16186/67028/245666/58194/66371/18805/18759/229285/18720/12340/21812/230837/18762/140500/213990/242894/14184/212285/26431/56378/330192/19159/75788/56443/11867/12390/12389/73178/52055/78287/68953/259300/80794/19158/16001/69710/15461/11772/30930/70432/18717/67282/216439/19344/24013/70160/234353/1…	144
mmu00565	Ether lipid metabolism	32/3849	48/8902	0.000874974	0.00356552	0.00171541	18783/99010/329502/78390/271844/407243/18805/99712/66350/67916/100163/26971/18784/26970/665270/18778/68255/18476/68616/50784/212862/270084/18475/237625/53897/18806/18472/66569/19012/18606/53357/27226	32
mmu04141	Protein processing in endoplasmic reticulum	95/3849	172/8902	0.000928189	0.00373567	0.00179727	72265/320011/12043/67812/226418/226641/12334/22030/14828/18024/66861/81910/27054/108687/237009/54609/66326/69276/18415/94232/99683/15502/12017/19359/18786/230815/13200/230904/63958/140499/50907/22393/69162/73318/15467/15505/26965/13666/57377/103963/192193/110379/66245/17872/109815/26408/17155/216080/22213/13198/26400/108159/81489/12317/56445/64209/56453/59007/218811/26419/50527/100037258/12364/16…	95
mmu04310	Wnt signaling pathway	93/3849	168/8902	0.000947972	0.00376877	0.00181319	20671/14369/14367/22409/329252/12301/93840/107515/18795/18019/54630/53627/21372/20438/81004/229658/22414/108058/319478/18749/16348/21885/16476/67087/13542/14362/13016/14371/26965/21415/56505/22421/22419/12444/16974/18752/14366/22411/13017/12443/23805/21886/114606/24117/18747/20437/13000/19056/12325/22418/26419/73181/21887/17127/12387/407821/19058/26420/21402/216795/13543/18099/207742/74499/57265/…	93
mmu00630	Glyoxylate and dicarboxylate metabolism	23/3849	32/8902	0.000974002	0.0038256	0.00184054	14645/12359/68738/60525/11428/76238/17448/73724/108037/12974/68133/110446/66904/434437/17449/20425/71562/13382/11429/110460/67078/17850/104174	23
mmu04928	Parathyroid hormone synthesis, secretion and action	63/3849	108/8902	0.00106406	0.00411567	0.00198009	12043/20181/11909/26427/18795/17391/16658/14683/11836/18805/213498/17261/12095/12097/14679/18749/12913/14677/23948/208647/109880/231991/16438/16974/16439/19227/18752/16801/75547/208677/14672/13115/16478/18747/11513/17388/17387/21943/17386/18577/26395/19228/432530/13649/216869/18806/74499/18750/14674/210044/17260/14281/11911/22337/11512/240047/16440/12575/20182/13653/15200/18797/14682	63
mmu04152	AMPK signaling pathway	72/3849	126/8902	0.0010847	0.00411567	0.00198009	16367/12283/72674/170768/64930/68365/26427/15378/18706/108097/59021/12913/108079/56717/18707/12491/108099/269643/19017/57915/22241/100705/12638/208647/231991/19016/11652/78070/16001/13631/52432/12443/93759/18641/20869/208677/13629/16337/384783/13685/18709/17274/56690/74551/71978/73699/74769/235542/270198/19054/20787/72508/72149/14104/56421/15357/18708/19325/59032/26931/11651/105787/18642/18607/22…	72
mmu04611	Platelet activation	71/3849	124/8902	0.00108573	0.00411567	0.00198009	18783/54519/19224/14061/19419/329502/78390/271844/20619/18795/14683/18759/18706/70839/18441/110135/14679/18749/17096/21894/18707/18762/14677/18127/19092/109305/22320/16438/22371/16439/232906/19222/22323/16801/11652/20866/14360/21390/17931/215449/18709/18747/11513/234779/69632/70549/74769/432530/16416/14674/11465/20963/210044/14062/18708/16398/19878/11651/29857/19094/11512/107589/16440/26416/26415…	71
mmu03320	PPAR signaling pathway	53/3849	89/8902	0.00135542	0.00507892	0.00244352	11363/104086/74205/13167/20181/26569/22259/18830/14933/50790/16592/15360/14079/11364/11520/12491/22190/14080/19016/108078/78070/103968/16202/14081/16956/26457/93732/74551/11806/94180/17436/235674/113868/16204/216739/11430/19013/74147/18607/19015/57875/20182/57435/328845/78625/225579/12894/56473/20411/30049/20250/20249/433256	53
mmu03020	RNA polymerase	21/3849	29/8902	0.00139131	0.00515417	0.00247973	20017/67005/69870/74414/64424/20022/20019/66491/70428/20021/218832/67065/20020/67486/28071/69833/78929/245841/66136/69241/67710	21
mmu00310	Lysine degradation	40/3849	64/8902	0.00143571	0.00525889	0.00253011	269132/56752/69726/209692/77683/14013/73251/192195/84505/15107/110593/18822/69188/231051/97212/11669/208043/30956/12180/93747/208266/234407/270076/239122/214162/110446/235386/26432/72947/11671/19193/14055/18193/13382/78920/381022/74147/110460/110147/110695	40
mmu05146	Amoebiasis	62/3849	107/8902	0.0014644	0.00528862	0.00254441	16178/16177/14268/12828/226421/16782/226519/21808/16780/69379/23928/18795/14683/16776/94216/12830/18706/24088/12479/18749/21898/18477/18707/14825/15507/18752/21803/60595/17831/11846/16775/16414/14676/14672/19344/12826/12827/12367/18709/18747/74769/16779/432530/18126/18750/20708/20706/20710/97848/18708/16777/11847/109711/21809/14083/271457/16774/12475/19697/18797/14682/14675	62
mmu04960	Aldosterone-regulated sodium reabsorption	26/3849	38/8902	0.00148993	0.00528862	0.00254441	16367/11931/98660/18706/11928/55948/18707/108017/20276/16653/18752/232975/20278/20277/20393/16337/18709/110784/11933/74769/11932/18750/18708/18607/65962/83814	26
mmu04664	Fc epsilon RI signaling pathway	41/3849	66/8902	0.00149249	0.00528862	0.00254441	16331/18783/329502/78390/271844/18803/18706/18176/57257/17096/18707/11689/16653/11652/14389/15461/14360/26400/18709/234779/26419/26395/74769/26420/16191/26397/26398/18750/26399/14784/170758/20963/18708/11651/29857/19094/18607/26416/26415/22324/20662	41
mmu04137	Mitophagy - animal	42/3849	68/8902	0.00154596	0.00536152	0.00257948	226421/71648/228361/84092/66734/209446/72018/67414/18176/16476/68943/213948/72542/22241/22190/66437/52440/13666/94044/57436/16653/233204/20130/66922/12176/15461/17684/66687/14479/13000/26419/17532/26420/56486/59040/76815/56208/17966/15251/11911/21425/19697	42
mmu05211	Renal cell carcinoma	42/3849	68/8902	0.00154596	0.00536152	0.00257948	14194/21808/107746/214230/209446/11836/18706/94315/18176/16476/18707/19247/17295/109880/21802/22346/16653/21803/11652/70584/11864/18479/15461/215449/18709/14388/23871/26395/74769/14784/18708/15251/21809/11651/18591/328572/12575/22339/20662/13819/71745/12015	42
mmu00260	Glycine, serine and threonine metabolism	27/3849	40/8902	0.00165931	0.00568725	0.00273619	192166/17161/109731/236539/107869/76238/257635/100678/12183/14431/108037/68133/218865/58865/11655/434437/20425/27364/19193/237940/13382/26912/12411/14711/110695/107272/104174	27
mmu00061	Fatty acid biosynthesis	15/3849	19/8902	0.00167477	0.00568725	0.00273619	74205/50790/26922/100705/14081/257633/109729085/71147/94180/216739/14104/223722/328845/78625/433256	15
mmu04380	Osteoclast differentiation	72/3849	128/8902	0.00193819	0.00646211	0.00310899	16177/14200/17970/14130/21808/22030/20375/16175/18019/16151/100038947/18706/12977/21812/16476/18707/14284/19016/21937/18726/14282/19698/21803/11652/14389/15979/14360/14728/26400/16150/16478/18709/16477/74256/234779/13057/19056/26419/16391/21943/11433/26395/74769/19058/26420/16416/26399/14784/12702/20963/18708/18035/14281/11651/18383/17972/66513/29857/19094/12703/15976/15975/15980/26416/26415/1297…	72
mmu00983	Drug metabolism - other enzymes	54/3849	92/8902	0.0019426	0.00646211	0.00310899	394432/171567/80914/66447/110074/16434/68556/211666/229363/14866/68312/14867/14864/14863/14862/14865/99586/66588/72269/100727/243085/231396/22238/110006/23917/56615/20133/103140/14871/17960/17962/57813/71903/72361/14860/14857/100042314/14858/23918/54369/22271/17523/18103/18102/21877/22017/20135/64705/22247/56520/22436/14870/14869/14873	54
mmu00564	Glycerophospholipid metabolism	57/3849	98/8902	0.00198092	0.00646632	0.00311102	227333/214253/18783/241274/67512/14571/99010/329502/78390/271844/110911/66586/236899/18805/99712/66350/71760/67916/26394/26971/18784/26970/665270/320951/231510/74596/18778/11423/14792/75320/52858/50784/212862/13139/50767/270084/192654/14712/380921/333433/237625/18618/66358/18806/74451/68671/218121/19210/19012/14245/67216/53357/14555/68262/64898/225010/12660	57
mmu04931	Insulin resistance	63/3849	110/8902	0.00200337	0.00646632	0.00311102	16367/26569/22259/26427/110078/228775/19246/18706/26568/108097/12913/108079/19268/20111/56717/18707/18762/12491/18127/108099/19017/100705/19247/208104/58805/208647/231991/14583/21937/11652/208677/16337/384783/16150/244416/18709/26457/11606/26419/105651/74551/74769/14584/26420/20787/72508/20848/21428/12702/18708/18035/110095/11651/105787/19013/20112/18607/225579/170826/12894/58988/19697/19211	63
mmu05145	Toxoplasmosis	63/3849	110/8902	0.00200337	0.00646632	0.00311102	12370/12043/16782/226519/21808/16780/23928/16403/21939/16776/329581/11798/16179/16151/24088/14679/21898/12371/14677/13063/11689/21937/21803/11652/18036/15979/16775/16150/12367/14681/105675/26419/16835/15481/16779/15944/26420/16145/54396/26397/18126/20848/26399/16777/18035/15512/21809/11651/66513/29857/19094/266632/12703/15980/18607/26416/26415/14960/14969/16774/19697/12015/12675	63
mmu04520	Adherens junction	43/3849	71/8902	0.00237065	0.00745807	0.00358816	71740/19271/20613/19246/99167/21812/19268/242687/17295/73178/21415/15170/19294/60595/21872/16001/29875/14360/83767/19263/16337/13000/12550/93742/380928/58235/17127/12387/13649/18099/13866/108100/11465/170758/109711/328572/58998/17356/14158/19274/17128/20411/21416	43
mmu04920	Adipocytokine signaling pathway	43/3849	71/8902	0.00237065	0.00745807	0.00358816	74205/16367/72674/22030/20181/16151/50790/108097/108079/21938/56717/12491/108099/19017/100705/19247/109648/21937/11652/18036/78070/20869/384783/16150/14081/26419/74551/94180/26420/216739/20848/12702/18035/11651/105787/19013/20182/328845/78625/12894/19697/12675/433256	43
mmu05017	Spinocerebellar ataxia	78/3849	141/8902	0.00241108	0.00745807	0.00358816	70247/14810/22030/19177/59029/19182/228361/18610/67134/18795/56436/18706/22065/19172/19185/56543/67013/56717/18707/19181/19664/22241/67151/74781/13063/16438/16439/18752/71722/11652/23996/20190/57296/14814/11937/233871/23997/26408/237336/215999/22335/11739/18709/65115/17463/66413/22334/105675/26419/19173/74769/75669/26420/29869/53313/26446/56208/19184/18750/52639/18708/19179/110616/76559/11651/541…	78
mmu00520	Amino sugar and nucleotide sugar metabolism	32/3849	50/8902	0.00242502	0.00745807	0.00358816	71884/72017/107652/227620/14430/50798/94181/72157/230582/66681/22235/67980/15277/56174/14583/12764/14751/15275/216019/234730/110119/15211/109785/266690/331026/14584/14635/218138/15212/29858/109754/245847	32
mmu00600	Sphingolipid metabolism	32/3849	50/8902	0.00242502	0.00745807	0.00358816	433323/13244/241447/76893/74442/22234/230379/67916/76943/545975/66190/20597/20598/19156/20397/50784/11886/58994/12091/53897/20698/268656/19012/81535/20773/223753/11883/71949/18010/56386/54447/208449	32
mmu05208	Chemical carcinogenesis - reactive oxygen species	117/3849	222/8902	0.00254652	0.00775855	0.00373272	227197/67273/17970/11352/66447/13849/11949/11350/18024/19271/68349/12359/19246/104130/11836/16151/18805/18706/211666/18176/14866/68312/14867/14864/14863/14862/14865/230075/16476/66576/58810/67680/18707/19247/17295/109880/56615/16653/333182/101540/11652/12865/67003/15461/26408/103140/14871/66043/407790/26400/22335/16150/11739/67184/18709/15368/18104/12857/13057/22334/105675/26419/13850/50868/13077…	117
mmu00330	Arginine and proline metabolism	34/3849	54/8902	0.00268091	0.00809236	0.00389332	56752/69051/12716/228608/17161/109731/20229/212647/20810/18127/66988/11669/76507/320452/18242/11846/11702/18451/14431/76615/18452/11671/18126/209027/18263/67217/11847/12709/19125/110695/66054/107239/56454/14718	34
mmu04975	Fat digestion and absorption	28/3849	43/8902	0.00308803	0.00918943	0.00442113	67512/26569/14079/66350/17777/11303/67916/26971/18784/26970/12491/18778/20778/14080/67800/233549/50784/26457/11806/110446/237625/237636/19012/238055/13350/110460/27409/67470	28
mmu00020	Citrate cycle (TCA cycle)	22/3849	32/8902	0.00312891	0.00918943	0.00442113	15926/14194/18597/11428/67680/17448/56451/20917/12974/68263/239017/74551/235339/67834/18293/17449/104112/66945/13382/78920/11429/18563	22
mmu00410	beta-Alanine metabolism	22/3849	32/8902	0.00312891	0.00918943	0.00442113	56752/228608/99586/97212/11409/11669/93747/56690/73748/11670/11671/237940/11430/104776/64705/246277/74147/110695/66054/67689/621603/107239	22
mmu04915	Estrogen signaling pathway	74/3849	134/8902	0.00326169	0.00949385	0.00456759	17978/12043/11909/26427/271849/18795/14683/18706/18176/14679/18749/12913/242425/16476/18707/14677/18127/208647/231991/21802/16438/16653/16439/12315/11652/15461/13033/13982/216148/208677/18709/18747/11513/17390/14681/15481/75600/26395/74769/432530/13649/19401/16675/66809/94179/237934/16663/16665/16669/107656/16664/16666/16667/68239/14784/494124/210044/18708/17977/15512/14281/15519/11651/55960/1191…	74
mmu04979	Cholesterol metabolism	31/3849	49/8902	0.00366706	0.0105753	0.00508791	104086/20652/14725/18830/320024/20661/11303/12491/16976/20778/11813/11812/11816/79196/16971/22335/16956/22334/16835/624219/11806/59045/238055/12257/223920/57875/27409/67470/18145/16891/16889	31
mmu05235	PD-L1 expression and PD-1 checkpoint pathway in cancer	51/3849	88/8902	0.00369813	0.0105753	0.00508791	22637/19419/18803/18019/16151/18706/24088/18176/21898/16476/56717/18707/19247/15170/12504/16653/11652/18036/15461/15979/16150/18709/13000/19056/117149/26395/74769/13649/19058/26397/72508/20848/26399/18708/18035/15251/14281/11651/29857/19094/15980/26416/26415/106759/78798/18018/58988/19697/74481/19211/12675	51
mmu00051	Fructose and mannose metabolism	24/3849	36/8902	0.00383432	0.0108695	0.00522942	170768/20322/230163/16548/11677/14187/67861/15277/21991/319801/11674/15275/216019/18641/234730/110119/331026/270198/11676/56421/218138/29858/18642/225913	24
mmu04392	Hippo signaling pathway - multiple species	19/3849	27/8902	0.00399492	0.0112023	0.00538957	215653/68473/73246/232157/21679/101543/21677/18479/233651/21676/16798/50523/56289/18016/211652/64010/319710/27373/21678	19
mmu00100	Steroid biosynthesis	15/3849	20/8902	0.00402047	0.0112023	0.00538957	20652/15490/98386/74754/13121/13360/16987/13115/66234/14137/235293/20775/223920/73166/16889	15
mmu00604	Glycosphingolipid biosynthesis - ganglio series	3849-12-01	15/8902	0.00422089	0.0116611	0.00561028	20448/50935/11416/20447/20454/20449/14421/20444/15211/12091/15212/20442	12
mmu05217	Basal cell carcinoma	38/3849	63/8902	0.00458624	0.012564	0.00604466	14369/14367/22409/107986/22414/19207/13542/14362/14371/319757/13197/21415/22421/22419/16576/14366/22411/23805/17873/14632/22418/12159/12387/216795/13543/57265/23882/27015/14368/22422/22410/12005/12018/12575/14370/11789/22423/21416	38
mmu00620	Pyruvate metabolism	28/3849	44/8902	0.00501898	0.0136349	0.00655989	56752/14194/68738/60525/18597/18770/11529/11532/76238/58810/100705/11669/17448/52815/68263/74551/235339/110446/17436/17449/11671/13382/66204/110460/14651/109801/110695/18563	28
mmu00450	Selenocompound metabolism	13/3849	17/8902	0.00568014	0.0153035	0.00736269	212679/50880/109079/70266/23971/229905/107869/232223/214580/216443/238505/26462/23972	13
mmu04213	Longevity regulating pathway - multiple species	37/3849	62/8902	0.00654999	0.017319	0.00833234	16367/12359/15376/18706/108097/18176/18749/108079/433759/56717/18707/108099/16653/11652/16001/20480/15461/93759/16337/384783/18709/18747/11513/15481/12955/74769/432530/72508/210044/18708/15512/11651/105787/11512/20655/20656/58988	37
mmu04925	Aldosterone synthesis and secretion	57/3849	102/8902	0.00657518	0.017319	0.00833234	381290/12292/11931/98660/11909/26427/18795/14683/18160/15493/11928/108058/18749/12913/16527/109305/20778/208647/231991/16438/52163/12288/16439/18752/101540/12315/232975/208677/14672/67972/18747/11513/11606/12325/12289/16835/13070/75600/11933/432530/11932/18750/494124/11607/210044/18760/11911/11512/11908/15370/58226/16440/13079/75292/18797/269060/14682	57
mmu00601	Glycosphingolipid biosynthesis - lacto and neolacto series	18/3849	26/8902	0.00664071	0.017319	0.00833234	57370/80908/14594/26877/53418/20449/14343/14344/56546/72297/14345/20443/53625/14538/239559/56375/54613/93961	18
mmu00790	Folate biosynthesis	18/3849	26/8902	0.00664071	0.017319	0.00833234	11650/76768/14287/14590/11647/11677/14187/67861/21990/13180/14528/19286/72562/17434/268566/12408/56738/68591	18
mmu05207	Chemical carcinogenesis - receptor activation	116/3849	225/8902	0.00670979	0.0173603	0.0083522	74229/394432/12043/56489/12292/66447/13849/20181/11909/26427/54485/16449/14683/11798/18706/14173/211666/16649/18129/18176/14866/68312/14867/14864/14863/14862/14865/14679/18749/12913/16600/16476/20111/71904/56717/18707/14677/100727/243085/231396/22238/13113/381686/208647/231991/12288/56615/16653/18752/13088/11652/13389/15461/14174/14175/12443/13982/103140/14871/208677/11556/13685/18709/18747/11513…	116
mmu00670	One carbon pool by folate	14/3849	19/8902	0.00710811	0.018246	0.00877835	108147/17769/22171/17768/107747/270685/216188/108037/69606/100039707/434437/20425/238505/14450	14
mmu05219	Bladder cancer	26/3849	41/8902	0.00723461	0.0184256	0.00886478	21825/11836/18176/12578/242705/14184/109880/16653/15461/12443/12567/17390/12550/19645/26395/13143/56289/13649/13866/69635/73086/17869/22270/12575/22339/15200	26
mmu00533	Glycosaminoglycan biosynthesis - keratan sulfate	3849-11-01	14/8902	0.00793803	0.0200605	0.0096513	227327/57370/76969/53418/26887/20444/54371/53625/53618/20442/56375	11
mmu01523	Antifolate resistance	20/3849	30/8902	0.00814376	0.0204221	0.00982527	108147/14287/16151/14590/17769/22171/20509/108037/16150/239273/20425/11684/52466/76408/17250/27416/14450/19697/12780/12675	20
mmu05142	Chagas disease	57/3849	103/8902	0.00860957	0.0214253	0.010308	12633/12370/21808/18795/14683/16179/16151/18706/24088/14679/21812/21898/16476/18707/14677/269643/18787/21937/21803/11652/52432/15979/14676/14672/16150/18709/12317/14681/26419/71978/73699/74769/432530/26420/26398/18126/20304/11421/18708/18035/14281/21809/12062/11651/29857/19094/266632/15980/26416/26415/106759/12266/19697/18797/14682/14675/12675	57
mmu04215	Apoptosis - multiple species	21/3849	32/8902	0.00880667	0.0217498	0.0104641	12370/51800/12043/12125/329581/11798/12371/13063/64704/12122/21937/170770/11783/12367/26419/26420/18952/18053/56208/12018/58801	21
mmu00640	Propanoate metabolism	22/3849	34/8902	0.00941001	0.0229876	0.0110596	68738/60525/13171/97212/100705/11409/56451/20917/12039/73724/93747/380660/56690/110446/12040/66904/11430/13382/104776/74147/110460/17850	22
mmu01230	Biosynthesis of amino acids	45/3849	79/8902	0.0094489	0.0229876	0.0110596	15926/14645/69051/11898/18416/18655/19139/110639/18770/236539/107869/11428/230163/257635/100678/109900/27053/19895/21991/12035/11674/11846/18641/108037/12974/76615/108682/21881/67834/109652/108645/20425/11676/209027/56421/238505/11847/76282/11429/18642/12411/18563/107272/56454/14718	45
mmu00603	Glycosphingolipid biosynthesis - globo and isoglobo series	3849-12-01	16/8902	0.0102408	0.0247297	0.0118977	227671/20449/14343/14344/56546/20444/15211/15212/20442/17939/239559/93961	12
mmu04625	C-type lectin receptor signaling pathway	61/3849	112/8902	0.010538	0.0252602	0.0121529	12370/56489/19225/18019/16151/18706/18176/12042/16476/12795/18707/19247/16438/16653/16439/12315/19698/11652/20130/18479/66922/66824/15461/16985/13654/83430/170779/16150/18709/74256/234779/19056/26419/16391/73181/239114/13655/69632/75600/74769/17532/19058/26420/16362/216799/16706/494124/20963/18708/18035/11651/29857/19094/16440/26416/26415/240354/18018/19697/12675/18034	61
mmu00920	Sulfur metabolism	3849-09-01	8902-11-01	0.0108433	0.0258024	0.0124138	59010/20341/23971/242291/66071/211389/22117/246221/23972	9
mmu04914	Progesterone-mediated oocyte maturation	50/3849	90/8902	0.0121269	0.0286153	0.0137671	99152/12531/20878/11836/18706/14679/18749/66440/20111/18707/14677/231207/52206/56317/59008/17120/330228/109880/56150/16653/11652/16001/18576/18817/56371/18709/18747/11513/26419/26395/12442/74769/69010/12530/432530/20868/26420/66156/210044/268697/18708/15519/11651/29857/19094/11512/20112/26416/26415/208922	50
mmu04512	ECM-receptor interaction	49/3849	88/8902	0.0122511	0.0286153	0.0137671	14268/12828/12835/16782/226519/329278/16780/23928/16420/16403/16401/12505/21825/20971/16776/94216/12830/64051/114249/21923/15530/11603/12491/20750/22371/16775/12834/12833/16404/12826/12827/12845/13138/16779/104099/12643/16416/192897/16398/109700/20969/16777/16421/16402/16419/16423/21826/81877/16774	49
mmu04911	Insulin secretion	48/3849	86/8902	0.0123697	0.0286153	0.0137671	12292/11931/98660/56508/11909/26427/18795/20614/14683/72413/11928/108058/18749/12913/26875/20907/18609/208647/231991/12288/18752/16534/232975/68667/16514/20927/208677/14672/16532/18747/11513/12325/12289/11933/432530/22318/11932/18750/12671/20191/210044/116838/11911/11512/16440/11516/18797/14682	48
mmu00511	Other glycan degradation	13/3849	18/8902	0.0123765	0.0286153	0.0137671	110173/71665/17160/66848/11593/17159/73744/15211/12091/217364/238023/15212/18010	13
mmu03008	Ribosome biogenesis in eukaryotes	65/3849	121/8902	0.0125223	0.0287483	0.0138311	27993/73674/55989/67459/227522/98956/66181/67134/24128/56488/16418/72554/245474/170722/237082/237107/57815/97112/269470/68147/100019/230082/230737/117109/19384/66711/74097/68272/213895/14791/14113/66161/67973/101592/110816/66932/13000/21771/67619/30877/104444/102462/102614/24127/52530/216987/217109/69237/217995/208366/105372/102216272/73736/14000/67724/20826/74778/224092/67045/213773/72515/225348…	65
mmu04924	Renin secretion	43/3849	76/8902	0.0128511	0.0289711	0.0139383	19701/19702/12292/18795/14683/18160/14679/12722/80797/229927/99663/23844/18749/13615/14677/19092/109305/11826/18575/16438/12288/16439/12315/18576/11556/13617/18747/11606/19056/12289/75600/19058/11421/16518/494124/11607/11512/18574/16440/11516/11555/18797/14682	43
mmu04918	Thyroid hormone synthesis	42/3849	74/8902	0.0129189	0.0289711	0.0139383	11931/98660/18510/14828/14725/11909/26427/99439/18795/14683/331535/11928/18749/12913/11657/208647/231991/16438/16439/18752/232975/208677/14782/114479/18747/11513/11933/14775/432530/11932/11889/11890/18750/210044/14776/22095/11911/11512/16440/22139/18797/14682	42
mmu05169	Epstein-Barr virus infection	117/3849	231/8902	0.0129279	0.0289711	0.0139383	12370/70247/12043/56489/22352/72090/22030/59029/66935/19182/107986/12505/12010/12125/21939/56436/16179/16151/18706/24088/19185/17096/12448/230073/16476/433759/242705/12371/18707/12571/19181/19664/15945/246728/246727/20602/13063/13197/12122/12444/12576/19698/11652/23996/18036/57296/12447/54131/16408/23997/54123/12443/17873/11783/12567/14128/26400/16150/12367/60406/18709/12317/17463/234779/66413/26…	117
mmu05218	Melanoma	41/3849	72/8902	0.0129748	0.0289711	0.0139383	107986/11836/18706/14173/54635/18176/12578/242705/18707/12571/18590/17295/109880/13197/16653/11652/16001/15461/14174/14175/14170/12443/17873/12567/18709/12550/19645/26395/74769/13649/14172/23882/27015/18708/11651/18591/12018/12575/14164/12015/19211	41
mmu00220	Arginine biosynthesis	14/3849	20/8902	0.0143126	0.0317409	0.0152709	14660/14645/11898/18416/18127/109900/11846/76615/108682/109652/18126/11847/76282/14718	14
mmu05163	Human cytomegalovirus infection	128/3849	256/8902	0.0159852	0.0352107	0.0169403	16177/12370/19225/22030/64930/11909/26427/12010/18795/18019/14683/16151/18706/14696/213498/16194/18176/14679/14707/18749/19218/12913/12578/242705/12371/56717/18707/12571/14677/19303/208647/13063/231991/16438/12122/21937/16653/16439/18752/14709/12315/16801/11652/54131/75547/15461/12443/14708/208677/14672/12567/16150/13685/12367/18709/19216/18747/12317/11513/14681/20312/12927/14702/19056/73181/1964…	128
mmu00270	Cysteine and methionine metabolism	31/3849	53/8902	0.0179005	0.0391648	0.0188426	70266/56369/13436/269378/14854/236539/229709/14630/229905/107869/66902/20810/67870/257635/17448/74340/12035/11702/76615/14629/17449/108645/73988/238505/13435/104923/22117/246221/12411/107272/14718	31
mmu00563	Glycosylphosphatidylinositol (GPI)-anchor biosynthesis	17/3849	26/8902	0.0188975	0.0410705	0.0197595	241062/27392/67292/67556/228812/18700/56703/230801/433931/327942/276846/14756/110417/14731/72084/56176/225651	17
mmu04916	Melanogenesis	54/3849	100/8902	0.0190337	0.0410926	0.0197701	14369/14367/22409/26427/18795/50518/14683/18176/22414/14679/108058/18749/12913/13542/14362/14677/14371/208647/21415/22421/22419/16653/18752/12315/14366/22411/15461/208677/17311/18747/11513/14681/12325/22418/75600/26395/12387/432530/216795/13543/57265/18750/494124/210044/14368/328572/22422/11512/22410/14370/18797/14682/22423/21416	54
mmu04710	Circadian rhythm	19/3849	30/8902	0.0210448	0.0451355	0.0217152	18627/19885/108097/108079/18628/108099/12753/26965/20893/79362/12952/50789/21402/18626/217166/105787/27373/225998/12234	19
mmu05014	Amyotrophic lateral sclerosis	179/3849	369/8902	0.0212438	0.0452646	0.0217773	226977/227058/227197/22145/70247/67273/12043/226641/71648/11949/227613/14810/22030/269254/14828/19177/16574/21353/59029/69482/59015/68349/19182/228361/12359/214585/56488/66734/66679/56436/15185/104130/170722/237082/54609/18645/94232/77595/19172/19185/73205/230075/18391/433702/72787/66576/68943/67680/12371/21938/56717/230908/19181/269113/22241/67151/56087/107939/74781/13063/13666/330355/13191/5456…	179
mmu00052	Galactose metabolism	20/3849	32/8902	0.0218904	0.0463395	0.0222944	76051/69983/14430/72157/53418/66681/11677/14187/67861/232714/15277/15275/216019/18641/12091/14635/14387/56421/18642/319625	20
